# Supplementary material for: Importance of potassium ions for ribosome structure and function revealed by long-wavelength X-ray diffraction
Source: Nat Commun. 2019 Jun 7;10:2519. doi: 10.1038/s41467-019-10409-4 (PMC6555806; doi:10.1038/s41467-019-10409-4)
Supplement: Supplementary file 5 — Supplementary Data 1 [file 41467_2019_10409_MOESM5_ESM.xlsx]

## Sheet: Table_Ready_first_submission
	Contacts (E.coli numbering)					Contacts (E.coli numbering)					Contacts (E.coli numbering)
	Molecule	Residue	Comments / Coordination			Molecule	Residue	Comments / Coordination			Molecule	Residue	Comments / Coordination
Bridges	16S	U 793	Bridge B2a/d; Fig 1C cuboctahedron [12] rmsd 0.290		PTC (inner shell)	23S	G 2061	Fig 4A-C bicapped square antiprism [10] rmsd 0.391		30S neck	16S	G 922	Fig 5 circle a cuboctahedron [12] rmsd 0.020 Å
	16S	G 1517				23S	G 2447				16S	U 1393
	23S	OMC* 1920				23S	C 2501				16S	G 925	Fig 5 circle a bicapped square antiprism [10] rmsd 0.117
	16S	C 770	Bridge B2c; Fig 1C bicapped hexagonal antiprism [14] rmsd 0.386			23S	U 2504				16S	G 927
	16S	C 899				23S	A 2453	Fig 4A-C bicapped square antiprism [10] rmsd 0.584			16S	U 1390
	23S	C 1832				23S	U 2506			16S h44	16S	U 1414	Fig 5 circle d square antiprism [8] rmsd 0.283
Decoding center	16S	C 518	Fig 2A, Fig 2Ba square antiprism [8] rmsd 0.245			23S	A 2572				16S	G 1415
	16S	G529				23S	C 2573				16S	U 1485
	uS12	PRO 45				23S	G 2508	Fig 4A-C. Coordination n/a			16S	G 1486
	uS12	ASN 46				23S	G 2505	Fig 4A-C. Fig S4D: G-G stacking type II. bicapped square antiprism [10] rmsd 0.331			16S	G 1415	Fig 5 circle d. Coordination n/a
	16S	C 518	Fig 2Ab, Fig 2Ca bicapped square antiprism [10] rmsd 0.271			23S	G 2576				16S	G 1480	Fig 5 circle c. Coordination n/a
	16S	G 530				23S	G 2581				16S	U 1481
	uS12	PRO 45			Central protuberance	5S	A 15	Fig S3B bicapped square antiprism [10] rmsd 0.129		r-proteins	bS6	ARG 80	Fig 6 bisdisphenoid [8] rmsd 0.132
	mRNA	U (-6)				5S	G 16				bS6	ARG 82
	16S	Ψ 516	h18; Fig 5 circle b trigonal prism, square face-tricapped [9] rmsd 0.141			5S	C 108				bS6	VAL 85
	16S	G 517				5S	G 9	Fig S3B cuboctahedron [12] rmsd 0.331			bS20	GLY 69	Fig 6. monocapped square antiprism [9] rmsd 0.047
	16S	U 531				5S	U 111				bS20	LEU 72
mRNA path, tRNA	mRNA	U (-1)	P/E kink; Fig 3A,B bicapped hexagonal antiprism [14] rmsd 0.352			5S	G 112				uL2	GLY 235	Fig 6 cuboctahedron [12] rmsd 0.257
	P-tRNA	MIA* 37				5S	U 80	Fig S3B bicapped square antiprism [10] rmsd 0.408			uL2	GLU 237
						5S	G 81				uL2	ARG 239
	P-tRNA	U 51	Fig S3A circle a bisdisphenoid [8] rmsd 0.194			5S	G 82				uL3	LYS 118	Fig 6 bisdisphenoid [8] rmsd 0.167
	P-tRNA	U 60				5S	C 94				uL3	ARG 119
	P-tRNA	C 62				5S	U 95				uL3	TYR 160
	23S	C 1924	Fig S3A circle b bicapped hexagonal antiprism [14] rmsd 0.523			23S	G 854	H38. G-G stacking type I, II. bicapped square antiprism [10] rmsd 0.210			uL4	VAL 57	Fig 6 square antiprism [8] rmsd 0.160
	23S	C 1925				23S	G 855				uL4	ALA 58
	P-tRNA	C 13				23S	G 921				uL4	TYR 59
	P-tRNA	A 14				23S	U 922				uL5	ARG 128	Fig 6. Part of central protub. bicapped square antiprism [10] rmsd 0.306
	P-tRNA	A 9	Fig S3A, circle c bicapped sq. antiprism [10] rmsd 0.352			23S	C 865	H38. bisdisphenoid [8] rmsd 0.190			uL5	ASN 130
	P-tRNA	A 23				23S	U 868				uL5	THR 161
	P-tRNA	G 24				23S	G 869				uL5	ALA 163
	P-tRNA	C 25				23S	A 2266	H81. Coordination n/a			uL5	ASN 123	Fig 6. Part of central protub. cube [8] rmsd 0.002
	P-tRNA	G 44				23S	U 2272				uL5	PHE 125
	A-tRNA	Ψ 32	Fig S3A circle d bicapped hexagonal antiprism [14] rmsd 0.165			23S	G 2290	H83. G-G stacking type I,II. bicapped square antiprism [10] rmsd 0.169			uL16	GLY 122	Fig 6. Part of central protub. monocapped square antiprism [9] rmsd 0.171
	A-tRNA	U 33				23S	U 2291				uL16	LEU 125
	A-tRNA	A 36				23S	G 2340				uL16	ILE 127
PTC (inner shell)	23S	A 575	Fig 4A-C anticuboctahedron [12] rmsd 0.670			23S	G 2341			G-G stacking	23S	A 197	Fig S4A. Type I. monocapped square antiprism [9] rmsd 0.324
	23S	U 2500				23S	G 2345	H83. G-G stacking type I, II. monocapped square antiprism [9] rmsd 0.169			23S	G 2069
	23S	C 2501				23S	G 2370				23S	G 2070
	23S	2MA* 2503				23S	G 2371				23S	U 2244
	23S	U 2504				23S	G 2303	H84. G-G stacking type I. bicapped hexagonal antiprism [14] rmsd 0.470			23S	U 2514	Fig S4B. Type I. bisdisphenoid [8] rmsd 0.148
	23S	U 1255	Fig 4A-C. bicapped square antiprism [10] rmsd 0.003			23S	G 2304				23S	G 2569
	23S	A 2059									23S	G 2570
	23S	U 2016	Fig 4A-C. bicapped square antiprism [10] rmsd 0.286			23S	G 2304	H84. trigonal prism, square face monocapped [7] rmsd 0.160			23S	U 1768	Fig S4C. Type II. bisdisphenoid [8] rmsd 0.110
	23S	A 2058				23S	A 2311				23S	G 1769
						23S	U 2312				23S	G 1984
	Contacts (E.coli numbering)					Contacts (E.coli numbering)					Contacts (E.coli numbering)
	Molecule	Residue	Comments / Coordination			Molecule	Residue	Comments / Coordination			Molecule	Residue	Comments / Coordination
23S rRNA H69 / H71	23S	A 1936	anticuboctahedron [12] rmsd 0.274		rRNA - r-proteins (large subunit)	23S	G 458	23S rRNA · uL4 anticuboctahedron [12] rmsd 0.334		Distant nucleotides (50S)	23S	A 505	cuboctahedron [12] rmsd 0.261
	23S	U 1940				23S	G 469				23S	U 511
	23S	5MC* 1962				uL4	ALA 58				23S	G 1236
	23S	5MU* 1939	hexagonal bipyramid [8] rmsd 0.456			23S	A 941	23S rRNA · uL15 bisdisphenoid [8] rmsd 0.136			23S	G 583	bicapped square antiprism [10] rmsd 0.187
	23S	A 1966				23S	G 1191				23S	A 1253
	23S	C 1967				uL15	THR 32				23S	C 678	hexagonal bipyramid [8] rmsd 0.469
	23S	G 2592				23S	U 2406	23S rRNA · uL2 trigonal prism [8] rmsd 0.006			23S	G 776
	23S	G 1950	cuboctahedron [12] rmsd 0.5			uL15	GLU 74				23S	A 793
	23S	U 1951				23S	A 2710	23S rRNA · uL2 bicapped hexagonal antiprism [14] rmsd 0.368			23S	A 2071
	23S	G 1954				23S	A 2711				23S	A 751	trigonal prism, square face monocapped [8] rmsd 0.123
rRNA - r-protein (small subunit)	16S	U 5	16S rRNA · uS4 monocapped square antiprism [9] rmsd 0.141			23S	G 2714				23S	A 1614
	uS4	SER 83				bL17	SER 15				23S	C 1615
	uS4	THR 89				23S	G 585	23S rRNA · uL20 trigonal prism square face-bicapped [8] rmsd 0.113			23S	C 790	anticuboctahedron [12] rmsd 0.218
	16S	G 691	16S rRNA · uS11 monocapped square antiprism [9] rmsd 0.305			23S	G 1250				23S	C 1781
	16S	U 692				bL20	THR 6				23S	A 783	anticuboctahedron [12] rmsd 0.380
	uS11	ASN 26				23S	A 2199	23S rRNA · bL28 cuboctahedron [12] rmsd 0.192			23S	A 1785
	uS11	GLY 52				23S	C 2205				23S	A 1787
	uS11	SER 53				bL28	LYS 48				23S	G 792	trigonal prism, square face-bicapped [8] rmsd 0.123
	16S	U 1330	16S rRNA · uS13 bisdisphenoid [8] rmsd 0.566		Distant nucleotides (30S)	16S	U 12	trigonal prism, triangular face-bicapped [8] rmsd 0.123			23S	G 793
	uS13	THR 20				16S	U 13				23S	C 2441
	uS13	ILE 22				16S	C 526				23S	U 827	square antiprism [8] rmsd 0.236
	uS13	ILE 25				16S	7mG* 527				23S	U 2068
	16S	G 1224	16S rRNA · uS13 anticuboctahedron [12] rmsd 0.265			16S	A 914				23S	U 2245
	16S	C 1322				16S	A 949	square antiprism [8] rmsd 0.123			23S	U 827	square antiprism [8] rmsd 0.180
	uS13	GLY 100				16S	G 971				23S	A 2426
	uS13	GLN 101				16S	G 1233				23S	C 2427
	16S	C 1359	16S rRNA · uS14 cube [8] rmsd 0.182			16S	G 976	square antiprism [8] rmsd 0.209			23S	G 2429
	uS14	ALA 30				16S	U 1358				23S	A 945	bicapped hexagonal antiprism [14] rmsd 0.435
	16S	G 61	16S rRNA · uS20 cube [8] rmsd 0.153			16S	C 1359				23S	A 2448
	16S	U 62			Distant nucleotides (50S)	23S	A 13	bicapped square antiprism [10] rmsd 0.303			23S	A 1126	monocapped square antiprism [9] rmsd 0.239
	bS20	LYS 14				23S	G 15				23S	C 2464
	23S	A 2439	23S rRNA · uL2 trigonal prism square face-bicapped [8] rmsd 0.189			23S	G 16				23S	A 1652	square antiprism [8] rmsd 0.174
	23S	C 2440				23S	U 524				23S	C 2006
	23S	A 2600				23S	U 525				23S	A 2823
	uL2	GLU 237				23S	G 219	monocapped square antiprism [9] rmsd 0.108			23S	U 1955	cuboctahedron [12] rmsd 0.371
rRNA - r-proteins (large subunit)	23S	A 1789	23S rRNA · uL2 hexagonal bipyramide [8] rmsd 0.354			23S	G 220				23S	U 2554
	23S	C 1790				23S	A 428				23S	U 2555
	23S	G 1828				23S	G 307	monocapped square antiprism [9] rmsd 0.243			23S	C 2556
	uL2	HIS 220				23S	G 309				23S	A 2051	bicapped square antiprism [10] rmsd 0.407
	23S	C 2025	23S rRNA · uL3 square antiprism [8] rmsd 0.235			23S	A 1210				23S	G 2052
	uL3	PRO 147				23S	U 1211				23S	G 2053
	23S	U 1205	23S rRNA · uL4 bicapped square antiprism [10] rmsd 0.326			23S	U 464	icosahedron [12] rmsd 0.065			23S	A 2577
	uL4	ARG 168				23S	G 465				23S	A 2614
	uL4	LEU 170				23S	A 788				23S	G 2053	monocapped square antiprism [9] rmsd 0.128
	uL4	VAL 173				23S	A 567	square antiprism [8] rmsd 0.235			23S	G 2056
						23S	G 2447				23S	A 2577
	Contacts (E.coli numbering)					Contacts (E.coli numbering)					Contacts (E.coli numbering)
	Molecule	Residue	Comments / Coordination			Molecule	Residue	Comments / Coordination			Molecule	Residue	Comments / Coordination
G-G stacking (30S)	16S	G 11	Type I. bicapped square antiprism [10] rmsd 0.474		G-G stacking (50S)	23S	G 270(E)	Type I, II. bisdisphenoid [8] rmsd 0.225		G-G stacking (50S)	23S	G 1441	Type I. Coordination n/a
	16S	G 21				23S	G 270(S)				23S	G 1442
	16S	G 22				23S	G 270(T)				23S	G 1443
	16S	G 69	Type I, II. bicapped square antiprism [10] rmsd 0.196			23S	G 326	Type I. square antiprism [8] rmsd 0.297			23S	G 1164	Type I, II. monocapped square antiprism [9] rmsd 0.111
	16S	G 73				23S	G 327				23S	U 1165
	16S	G 96				23S	A 332				23S	G 1183
	16S	G 115	Type II. anticuboctahedron [12] rmsd 0.397			23S	C 335				23S	G 1184
	16S	G 117				23S	G 553	Type I. monocapped square antiprism [9] rmsd 0.162			23S	G 1682	Type II. cuboctahedron [12] rmsd 0.384
	16S	G 289				23S	G 558				23S	G 1699
	16S	G 124	Type II. monocapped square antiprism [9] rmsd 0.364			23S	G 559				23S	A 1762
	16S	U 125				23S	C 565	Type II. square antiprism [8] rmsd 0.163			23S	G 1763
	16S	G 236				23S	U 576				23S	U 1796	Type I. trigonal prism, square face-tricapped [9] rmsd 0.151
	16S	G 257	Type I. Coordination n/a			23S	G 577				23S	G 1822
	16S	G 258				23S	G 809				23S	G 1823
	16S	G 293	Type II. Coordination n/a			23S	G 593	Type I, II. bicapped square antiprism [10] rmsd 0.388			23S	G 1824
	16S	G 305				23S	U 594				23S	C 1838	Type I,II. bicapped square antiprism [10] rmsd 0.443
	16S	C 449	Type II. anticuboctahedron [12] rmsd 0.351			23S	G 662				23S	G 1839
	16S	G 450				23S	G 663				23S	G 1840
	16S	G 481				23S	C 664				23S	G 1899
	16S	G 575	Type I, II. anticuboctahedron [12] rmsd 0.444			23S	G 775	Type I, II. Anticuboctahedron [12] rmsd 0.345			23S	G 1856	Type I. monocapped square antiprism [9] rmsd 0.350
	16S	G 576				23S	G 776				23S	G 1857
	16S	G 758				23S	A 793				23S	G 1858
	16S	G 821				23S	G 794				23S	G 1858	Type II. Coordination n/a
	16S	C 880				23S	U 839	Type I. trigonal prism, square face-bicapped [8] rmsd 0.151			23S	G 1883
	16S	G 666	Type II. Coordination n/a			23S	G 938				23S	G 2525	Type I. bicapped square antiprism [10] rmsd 0.180
	16S	G 741				23S	G 939				23S	G 2526
	16S	G 852	Type I. Coordination n/a			23S	G 940				23S	G 2536
	16S	G 853				23S	G 947	Type I. trigonal prism, square face-bicapped [8] rmsd 0.123			23S	U 2537
	16S	U 943	Type I, II. bicapped square antiprism [10] rmsd 0.474			23S	G 948				23S	A 2542	Type I. monocapped square antiprism [9] rmsd 0.082
	16S	G 944				23S	G 968				23S	G 2543
	16S	G 945				23S	U 969				23S	G 2544
	16S	G 1337				23S	G 978	Type I. Coordination n/a			23S	G 2697	Type I, II. bisdisphenoid [8] rmsd 0.225
	16S	C 1303	Type I. trigonal prism, triangular face-bicapped [8] rmsd 0.160			23S	G 979				23S	U 2698
	16S	G 1304				23S	G 1231	Type I. Coordination n/a			23S	G 2708
	16S	G 1305				23S	G 1232				23S	G 2709

## Sheet: Table_modified_1
	Contacts (E.coli numbering)						Contacts (E.coli numbering)						Contacts (E.coli numbering)
	Molecule	Residue	Comments / Coordination				Molecule	Residue	Comments / Coordination				Molecule	Residue	Comments / Coordination
Bridges	16S	U 793	Bridge B2a/d; Fig 1C bicapped square antiprism [10] rmsd 0.076			PTC (inner shell)	23S	G 2061	Fig 4A-C bicapped square antiprism [10] rmsd 0.384			30S neck	16S	G 922	Fig 5 circle a cuboctahedron [12] rmsd 0.020 Å
	16S	G 1517		27.L			23S	G 2447					16S	U 1393
	23S	OMC* 1945					23S	C 2501		8.K			16S	G 925	Fig 5 circle a bisdisphenoid [8] rmsd 0.073
	16S	C 770	Bridge B2c; Fig 1C anticuboctahedron [10] rmsd 0.193				23S	U 2504					16S	G 927		83.K
	16S	C 899		72.L			23S	A 2453	Fig 4A-C bicapped square antiprism [10] rmsd 0.569				16S	U 1390
	23S	C 1832					23S	U 2506				16S h44	16S	U 1414	Fig 5 circle d bicapped square antiprism [10] rmsd 0.311
Decoding center	16S	C 518	Fig 2A, Fig 2Ba square antiprism [8] rmsd 0.261				23S	A 2572		59.K			16S	G 1415		108.K
	16S	G529					23S	C 2573					16S	U 1485
	uS12	PRO 45		29.K			23S	G 2508	Fig 4A-C. Coordination n/a 2509 can be added	62.K			16S	G 1486
	uS12	ASN 46					23S	G 2505	Fig 4A-C. Fig S4D: G-G stacking type II. bisdisphenoid [8] rmsd 0.115				16S	G 1415	Fig 5 circle d. Coordination n/a
	16S	C 518	Fig 2Ab, Fig 2Ca bicapped square antiprism [10] rmsd 0.271				23S	G 2576		3.K			16S	G 1480	Fig 5 circle c. Coordination n/a	109.K
	16S	G 530		33.K			23S	G 2581					16S	U 1481
	uS12	PRO 45				Central protuberance	5S	A 15	Fig S3B bicapped square antiprism [10] rmsd 0.111			r-proteins	bS6	ARG 80	Fig 6 trigonal prism, square face monocapped [7] rmsd 0.090
	mRNA	U (-6)					5S	G 16		2.L			bS6	ARG 82		72.K
	16S	Ψ 516	h18; Fig 5 circle b trigonal prism, square face-tricapped [9] rmsd 0.105				5S	C 108					bS6	VAL 85
	16S	G 517		30.L			5S	G 9	Fig S3B anticuboctahedron [12] rmsd 0.354				bS20	GLY 69	Fig 6. monocapped square antiprism [9] rmsd 0.056 ADD Ala67	115.k		DC	16S	A 535	h18; Fig 5 circle b bacapped hexagonal antiprism [14] rmsd 0.111
	16S	U 531					5S	U 111		39.L			bS20	LEU 72					16S	C 536		69.L (IC_A)
mRNA path, tRNA	mRNA	U (-1)	P/E kink; Fig 3A,B bicapped hexagonal antiprism [14] rmsd 0.352				5S	G 112					uL2	GLY 235	Fig 6 trigonal prism, triangular face-bicapped [8] rmsd 0.269. ADD G236				16S	G 538
	P-tRNA	MIA* 37		47.K			5S	U 80	Fig S3B bicapped square antiprism [10] rmsd 0.446				uL2	GLU 237		107.K
							5S	G 81					uL2	ARG 239
	P-tRNA	U 51	Fig S3A circle a cuboctahedron [12] rmsd 0.362. ADD G 63				5S	G 82		113.K			uL3	LYS 118	Fig 6 bisdisphenoid [8] rmsd 0.110
	P-tRNA	U 60		67.L			5S	C 94					uL3	ARG 119		116.K
	P-tRNA	C 62					5S	U 95					uL3	TYR 160
	23S	C 1924	Fig S3A circle b bicapped hexagonal antiprism [14] rmsd 0.530				23S	G 854	H38. G-G stacking type I, II. bicapped square antiprism [10] rmsd 0.185				uL4	VAL 57	Fig 6 square antiprism [8] rmsd 0.153
	23S	C 1925					23S	G 855		7.L			uL4	ALA 58		43.K
	P-tRNA	C 13		17.L			23S	G 921					uL4	TYR 59
	P-tRNA	A 14					23S	U 922					uL5	ARG 128	Fig 6. Part of central protub. bicapped square antiprism [10] rmsd 0.249
	P-tRNA	A 9	Fig S3A, circle c bicapped sq. antiprism [10] rmsd 0.301				23S	C 865	H38. bisdisphenoid [8] rmsd 0.110				uL5	ASN 130		60.K
	P-tRNA	A 23					23S	U 868		3.L			uL5	THR 161
	P-tRNA	G 24		22.L			23S	G 869					uL5	ALA 163
	P-tRNA	C 25					23S	A 2266	H81. Coordination n/a	35.L			uL5	ASN 123	Fig 6. Part of central protub. cube [8] rmsd 0.002	44.L IC_A
	P-tRNA	G 44					23S	U 2272					uL5	PHE 125
	A-tRNA	Ψ 32	Fig S3A circle d bicapped hexagonal antiprism [14] rmsd 0.142				23S	G 2290	H83. G-G stacking type I,II. bicapped square antiprism [10] rmsd 0.165				uL16	GLY 122	Fig 6. Part of central protub. monocapped square antiprism [9] rmsd 0.176
	A-tRNA	U 33		5.L			23S	U 2291		45.K			uL16	LEU 125		35.K
	A-tRNA	A 36					23S	G 2340					uL16	ILE 127
PTC (inner shell)	23S	A 575	Fig 4A-C anticuboctahedron [12] rmsd 0.380				23S	G 2341				G-G stacking	23S	A 197	Fig S4A. Type I. anticuboctahedron [12] rmsd 0.397
	23S	U 2500					23S	G 2345	H83. G-G stacking type I, II. monocapped square antiprism [9] rmsd 0.063 Why it is H83?				23S	G 2069		70.K
	23S	C 2501		2.K			23S	G 2370		14.L			23S	G 2070
	23S	2MA* 2503					23S	G 2371					23S	U 2244
	23S	U 2504					23S	G 2303	H84. G-G stacking type I. bicapped hexagonal antiprism [14] rmsd 0.470 Why it is H84?				23S	U 2514	Fig S4B. Type I. bisdisphenoid [8] rmsd 0.133
	23S	U 1255	Fig 4A-C. bicapped square antiprism [10] rmsd 0.003				23S	G 2304					23S	G 2569		67.K
	23S	A 2059											23S	G 2570
	23S	U 2016	Fig 4A-C. bicapped square antiprism [10] rmsd 0.286				23S	G 2304	H84. trigonal prism, square face monocapped [7] rmsd 0.072				23S	U 1768	Fig S4C. Type II. bisdisphenoid [8] rmsd 0.186
	23S	A 2058					23S	A 2311		4.L			23S	G 1769		74.L
							23S	U 2312					23S	G 1984
	Contacts (E.coli numbering)						Contacts (E.coli numbering)						Contacts (E.coli numbering)
	Molecule	Residue	Comments / Coordination				Molecule	Residue	Comments / Coordination				Molecule	Residue	Comments / Coordination
23S rRNA H69 / H71	23S	A 1936	anticuboctahedron [12] rmsd 0.274			rRNA - r-proteins (large subunit)	23S	G 458	23S rRNA · uL4 pentagonal bipyramid [7] rmsd 0.256			Distant nucleotides (50S)	23S	A 505	anticuboctahedron [12] rmsd 0.215
	23S	U 1940		64.K EC			23S	G 469		91.K			23S	U 511		87.K
	23S	5MC* 1962					uL4	ALA 58					23S	G 1236
	23S	5MU* 1939	hexagonal bipyramid [8] rmsd 0.421				23S	A 941	23S rRNA · uL15 trigonal prism, triangular face-bicapped [8] rmsd 0.263				23S	G 583	bicapped square antiprism [10] rmsd 0.187
	23S	A 1966		4.K			23S	G 1191		40.K			23S	A 1253
	23S	C 1967					uL15	THR 32					23S	C 678	octahedron [6] rmsd 0.322
	23S	G 2592					23S	U 2406	23S rRNA · uL2 Coordination n/a	47.L			23S	G 776		30.K
	23S	G 1950	square antiprism [8] rmsd 0.402				uL15	GLU 74					23S	A 793
	23S	U 1951		55.K			23S	A 2710	23S rRNA · uL2 bicapped hexagonal antiprism [14] rmsd 0.368				23S	A 2071
	23S	G 1954					23S	A 2711		recheck EC-B. There is no ion in new EC-A, IC-A, IC-B			23S	A 751	trigonal prism, square face monocapped [8] rmsd 0.123
rRNA - r-protein (small subunit)	16S	U 5	16S rRNA · uS4 monocapped square antiprism [9] rmsd 0.134				23S	G 2714					23S	A 1614
	uS4	SER 83		2.L (EC_B)			bL17	SER 15					23S	C 1615
	uS4	THR 89					23S	G 585	23S rRNA · uL20 bicapped square antiprism [10] rmsd 0.216				23S	C 790	anticuboctahedron [12] rmsd 0.204	69.L
	16S	G 691	16S rRNA · uS11 monocapped square antiprism [9] rmsd 0.306				23S	G 1250		94.K			23S	C 1781
	16S	U 692					bL20	THR 6					23S	A 783	prigonal prism, square face-bicapped [12] rmsd 0.380
	uS11	ASN 26		18.K			23S	A 2199	23S rRNA · bL28 square antiprism [8] rmsd 0.225				23S	A 17878		14.K
	uS11	GLY 52					23S	C 2205		74.K			23S	A 1787
	uS11	SER 53					bL28	LYS 48					23S	G 792	trigonal prism, square face-monocapped [8] rmsd 0.104
	16S	U 1330	16S rRNA · uS13 face-capped octahedron [7] rmsd 0.263			Distant nucleotides (30S)	16S	U 12	trigonal prism, triangular face-bicapped [8] rmsd 0.307	46.K IC-AB. 77.K in EC-A			23S	G 793		119.K
	uS13	THR 20					16S	U 13					23S	C 2441
	uS13	ILE 22		96.K			16S	C 526					23S	U 827	square antiprism [8] rmsd 0.266
	uS13	ILE 25					16S	7mG* 527					23S	U 2068		46.K		rRNA - r-protein (small subunit)	16S	C 1359	16S rRNA · uS14 trigonal prism, triangular face-bicapped [8] rmsd 0.157
	16S	G 1224	16S rRNA · uS13 anticuboctahedron [12] rmsd 0.256				16S	A 914					23S	U 2245					uS14	TYR 21		68.L (IC_A)
	16S	C 1322					16S	A 949	monocapped square antiprism [8] rmsd 0.099				23S	U 827	square antiprism [8] rmsd 0.194				uS14	THR 22
	uS13	GLY 100		37.K			16S	G 971		17.K			23S	A 2426		12.K
	uS13	GLN 101					16S	G 1233					23S	C 2427
	16S	C 1359	16S rRNA · uS14 cube [8] rmsd 0.182 ADD Thr 22	23.K			16S	G 976	square antiprism [8] rmsd 0.209 DELETE				23S	G 2429
	uS14	ALA 30					16S	U 1358					23S	A 945	bicapped hexagonal antiprism [14] rmsd 0.435	129.K
	16S	G 61	16S rRNA · uS20 bicapped hexagonal antiprism [14] rmsd 0.428. ADD G104 G105 C106, S11				16S	C 1359					23S	A 2448
	16S	U 62		53.K		Distant nucleotides (50S)	23S	A 13	bicapped square antiprism [10] rmsd 0.291				23S	A 1126	bicapped square antiprism [10] rmsd 0.212	63.K
	bS20	LYS 14					23S	G 15		54.K			23S	C 2464
	23S	A 2439	23S rRNA · uL2 trigonal prism square face-bicapped [8] rmsd 0.211				23S	G 16					23S	A 1652	square antiprism [8] rmsd 0.179
	23S	C 2440		9.K			23S	U 524					23S	C 2006		28.L
	23S	A 2600					23S	U 525					23S	A 2823
	uL2	GLU 237					23S	G 219	monocapped square antiprism [9] rmsd 0.067				23S	U 1955	cuboctahedron [12] rmsd 0.377
rRNA - r-proteins (large subunit)	23S	A 1789	23S rRNA · uL2 bisdisphenoid [8] rmsd 0.268				23S	G 220		44.K			23S	U 2554		121.K
	23S	C 1790		20.K			23S	A 428					23S	U 2555
	23S	G 1828					23S	G 307	bicapped square antiprism [10] rmsd 0.289				23S	C 2556
	uL2	HIS 220					23S	G 309					23S	A 2051	bicapped square antiprism [10] rmsd 0.393
	23S	C 2025	23S rRNA · uL3 square antiprism [8] rmsd 0.219	3.L (EC_B)			23S	A 1210		88.K			23S	G 2052		6.K
	uL3	PRO 147					23S	U 1211					23S	G 2053
	23S	U 1205	23S rRNA · uL4 square antiprism [10] rmsd 0.351				23S	U 464	bicapped square antiprism [10] rmsd 0.059				23S	A 2577
	uL4	ARG 168					23S	G 465		86.K			23S	A 2614
	uL4	LEU 170		36.K			23S	A 788					23S	G 2053	square antiprism [8] rmsd 0.178
	uL4	VAL 173					23S	A 567	Coordination n/a	71.K			23S	G 2056		15.K
							23S	G 2447					23S	A 2577
23S rRNA H69 / H71	23S	G 1950	Coordination n/a	50.L
	23S	U 1951
	Contacts (E.coli numbering)						Contacts (E.coli numbering)						Contacts (E.coli numbering)
	Molecule	Residue	Comments / Coordination				Molecule	Residue	Comments / Coordination				Molecule	Residue	Comments / Coordination
G-G stacking (30S)	16S	G 11	Type I. bicapped square antiprism [10] rmsd 0.102			G-G stacking (50S)	23S	U 270(F)	Type I. trigonal prism, triangular face-bicapped [8] rmsd 0.231	37.L EC-A		G-G stacking (50S)	23S	G 1441	Type I. Coordination n/a
	16S	G 21		29.L			23S	G 270(R)		61.L IC-A			23S	G 1442
	16S	G 22					23S	G 270(S)					23S	G 1443
	16S	G 69	Type I, II. bicapped square antiprism [10] rmsd 0.196				23S	G 326	Type I. square antiprism [8] rmsd 0.048				23S	G 1164	Type I, II. monocapped square antiprism [9] rmsd 0.176
	16S	G 73		7.L (EC_B)			23S	G 327		27.K			23S	U 1165		65.L
	16S	G 96					23S	A 332					23S	G 1183
	16S	G 115	Type II. bisdisphenoid [8] rmsd 0.319				23S	C 335					23S	G 1184
	16S	G 117		92.K			23S	G 553	Type I. monocapped square antiprism [9] rmsd 0.105				23S	G 1682	Type II. cuboctahedron [12] rmsd 0.351
	16S	G 289					23S	G 558		42.K			23S	G 1699
	16S	G 124	Type II. monocapped square antiprism [9] rmsd 0.351				23S	G 559					23S	A 1762		79.K
	16S	U 125		22.K			23S	C 565	Type II. bicapped square antiprism [10] rmsd 0.484				23S	G 1763
	16S	G 236					23S	U 576		75.K			23S	U 1796	Type I. trigonal prism, square face-tricapped [9] rmsd 0.162
	16S	G 257	Type I. Coordination n/a				23S	G 577					23S	G 1822		77.L
	16S	G 258		114.K			23S	G 809					23S	G 1823
	16S	G 293	Type II. Coordination n/a				23S	G 593	Type I, II. bicapped square antiprism [10] rmsd 0.378				23S	G 1824
	16S	G 305		98.K			23S	U 594					23S	C 1838	Type I,II. monocapped square antiprism [9] rmsd 0.353
	16S	C 449	Type II. anticuboctahedron [12] rmsd 0.351				23S	G 662		31.K			23S	G 1839		24.K or 65.K or 78.L
	16S	G 450		5.L 14.L			23S	G 663					23S	G 1840
	16S	G 481		EC_B			23S	C 664					23S	G 1899
	16S	G 575	Type I, II. square antiprism [8] rmsd 0.436				23S	G 775	Type I, II. anticuboctahedron [12] rmsd 0.333				23S	G 1856	Type I. Coordination n/a
	16S	G 576					23S	G 776					23S	G 1857		120.K
	16S	G 758		50.K			23S	A 793		84.K			23S	G 1858
	16S	G 821					23S	G 794					23S	G 1858	Type II. Coordination n/a
	16S	C 880					23S	U 839	Type I. monocapped square antiprism [9] rmsd 0.245				23S	G 1883
	16S	G 666	Type II. Coordination n/a	75.L			23S	G 938		48.K			23S	G 2525	Type I. bicapped square antiprism [10] rmsd 0.169
	16S	G 741					23S	G 939					23S	G 2526		64.L
	16S	G 852	Type I. Coordination n/a	48.L			23S	G 940					23S	G 2536
	16S	G 853					23S	G 947	Type I. trigonal prism, square face-bicapped [8] rmsd 0.077				23S	U 2537
	16S	U 943	Type I, II. bicapped square antiprism [10] rmsd 0.486				23S	G 948		19.K			23S	A 2542	Type I. square antiprism [8] rmsd 0.394
	16S	G 944		1.K			23S	G 968					23S	G 2543		5.K
	16S	G 945					23S	U 969					23S	G 2544
	16S	G 1337					23S	G 978	Type I. Coordination n/a	31.L			23S	G 2697	Type I, II. Monocapped square antiprism [9] rmsd 0.249
	16S	C 1303	Type I. monocapped square antiprism [9] rmsd 0.117				23S	G 979					23S	U 2698		61.K
	16S	G 1304		49.L			23S	G 1231	Type I. Coordination n/a				23S	G 2708
	16S	G 1305					23S	G 1232					23S	G 2709

## Sheet: Supplementary Table 2
	Contacts (E.coli numbering)			IC		EC				Contacts (E.coli numbering)			IC		EC				Contacts (E.coli numbering)			IC		EC
	Molecule	Residue	Comments / Coordination	A	B	A	B			Molecule	Residue	Comments / Coordination	A	B	A	B			Molecule	Residue	Comments / Coordination	A	B	A	B
Bridges	16S	U 793	Bridge B2a/d; Fig 1C bicapped square antiprism [10] rmsd 0.076						PTC (inner shell)	23S	G 2061	Fig 4A-C bicapped square antiprism [10] rmsd 0.384						16S h44	16S	U 1414	Fig 5 circle d bicapped square antiprism [10] rmsd 0.311
	16S	G 1517								23S	G 2447								16S	G 1415
	23S	OMC* 1945								23S	C 2501								16S	U 1485
	16S	C 770	Bridge B2c; Fig 1C anticuboctahedron [10] rmsd 0.193							23S	U 2504								16S	G 1486
	16S	C 899								23S	A 2453	Fig 4A-C bicapped square antiprism [10] rmsd 0.569							16S	G 1480	Fig 5 circle c. Coordination n/a
	23S	C 1832								23S	U 2506								16S	U 1481
Decoding center	16S	C 518	Fig 2A, Fig 2Ba square antiprism [8] rmsd 0.261							23S	A 2572							r-proteins	bS6	ARG 80	Fig 6 trigonal prism, square face monocapped [7] rmsd 0.090
	16S	G529								23S	C 2573								bS6	ARG 82
	uS12	PRO 45								23S	G 2508	Fig 4A-C. Coordination n/a							bS6	VAL 85
	uS12	ASN 46								23S	G 2509								bS20	GLY 69	Fig 6. monocapped square antiprism [9] rmsd 0.056
	16S	C 518	Fig 2Ab, Fig 2Ca bicapped square antiprism [10] rmsd 0.271						5S rRNA	5S	A 15	Fig S3B bicapped square antiprism [10] rmsd 0.111							bS20	LEU 72
	16S	G 530								5S	G 16								bS20	Ala 67
	uS12	PRO 45								5S	C 108								uL2	GLY 235	Fig 6 trigonal prism, triangular face-bicapped [8] rmsd 0.269
	mRNA	U (-6)								5S	G 9	Fig S3B anticuboctahedron [12] rmsd 0.354							uL2	GLU 237
	16S	Ψ 516	h18; Fig 5 circle b trigonal prism, square face-tricapped [9] rmsd 0.105							5S	U 111								uL2	ARG 239
	16S	G 517								5S	G 112								uL3	LYS 118	Fig 6 bisdisphenoid [8] rmsd 0.110
	16S	U 531								5S	U 80	Fig S3B bicapped square antiprism [10] rmsd 0.446							uL3	ARG 119
	16S	A 535	h18; Fig 5 circle b bicapped hexagonal antiprism [14] rmsd 0.111							5S	G 81								uL3	TYR 160
	16S	C 536								5S	G 82								uL4	VAL 57	Fig 6 square antiprism [8] rmsd 0.153
	16S	G 538								5S	C 94								uL4	ALA 58
mRNA path, tRNA	mRNA	U (-1)	P/E kink; Fig 3A,B bicapped hexagonal antiprism [14] rmsd 0.352							5S	U 95								uL4	TYR 59
	P-tRNA	MIA* 37							Central protuberance	23S	G 854	H38. G-G stacking type I, II. bicapped square antiprism [10] rmsd 0.185							uL5	ARG 128	Fig 6. Part of central protub. bicapped square antiprism [10] rmsd 0.249
	16S	U789								23S	G 855								uL5	ASN 130
	16S	U 790								23S	G 921								uL5	THR 161
	16S	G 791								23S	U 922								uL5	ALA 163
	P-tRNA	U 51, U 60	Fig S3A circle a cuboctahedron [12] rmsd 0.362							23S	C 865	H38. bisdisphenoid [8] rmsd 0.110							uL5	ASN 123	Fig 6. Part of central protub. cube [8] rmsd 0.002
	P-tRNA	C 62								23S	U 868								uL5	PHE 125
	23S	C 1924	Fig S3A circle b bicapped hexagonal antiprism [14] rmsd 0.530							23S	G 869								uL16	GLY 122	Fig 6. Part of central protub. monocapped square antiprism [9] rmsd 0.176
	23S	C 1925								23S	A 2266	H81. Coordination n/a							uL16	LEU 125
	P-tRNA	C 13								23S	U 2272								uL16	ILE 127
	P-tRNA	A 14								23S	G 2290	H83. G-G stacking type I,II. bicapped square antiprism [10] rmsd 0.165						G-G stacking	23S	A 197	Fig S4A. Type I. anticuboctahedron [12] rmsd 0.397
	P-tRNA	A 9, A 23	Fig S3A, circle c bicapped sq. antiprism [10] rmsd 0.301							23S	U 2291								23S	G 2069
	P-tRNA	G 24								23S	G 2340								23S	G 2070
	P-tRNA	C 25								23S	G 2341								23S	U 2244
	P-tRNA	G 44								23S	G 2304	H84. trigonal prism, square face monocapped [7] rmsd 0.072							23S	U 2514	Fig S4B. Type I. bisdisphenoid [8] rmsd 0.133
	A-tRNA	Ψ 32	Fig S3A circle d bicapped hexagonal antiprism [14] rmsd 0.142							23S	A 2311								23S	G 2569
	A-tRNA	U 33								23S	U 2312								23S	G 2570
	A-tRNA	A 36								23S	G 2345	H86. G-G stacking type I, II. monocapped square antiprism [9] rmsd 0.063							23S	U 1768	Fig S4C. Type II. bisdisphenoid [8] rmsd 0.186
PTC (inner shell)	23S	A 575	Fig 4A-C anticuboctahedron [12] rmsd 0.380							23S	G 2370								23S	G 1769
	23S	U 2500								23S	G 2371								23S	G 1984
	23S	C 2501							30S neck	16S	G 925	Fig 5 circle a bisdisphenoid [8] rmsd 0.073							23S	G 2505	Fig S4D. Type II. bisdisphenoid [8] rmsd 0.115
	23S	2MA* 2503								16S	G 927								23S	G 2576
	23S	U 2504								16S	U 1390								23S	G 2581
	Contacts (E.coli numbering)			IC		EC				Contacts (E.coli numbering)			IC		EC				Contacts (E.coli numbering)			IC		EC
	Molecule	Residue	Comments / Coordination	A	B	A	B			Molecule	Residue	Comments / Coordination	A	B	A	B			Molecule	Residue	Comments / Coordination	A	B	A	B
23S rRNA H69 / H71	23S	A 1936	anticuboctahedron [12] rmsd 0.274						rRNA - proteins (50S)	23S	A 1789	Fig S5 23S rRNA · uL2 bisdisphenoid [8] rmsd 0.268						Distant nucleotides (50S)	23S	U 464	bicapped square antiprism [10] rmsd 0.059
	23S	U 1940								23S	C 1790								23S	G 465
	23S	5MC* 1962								23S	G 1828								23S	A 788
	23S	5MU* 1939	hexagonal bipyramid [8] rmsd 0.421							uL2	HIS 220								23S	A 567	Coordination n/a
	23S	A 1966								23S	C 2025	23S rRNA · uL3 square antiprism [8] rmsd 0.219							23S	G 2447
	23S	C 1967								uL3	PRO 147								23S	A 505	anticuboctahedron [12] rmsd 0.215
	23S	G 2592								23S	U 1205	Fig S5 23S rRNA · uL4 square antiprism [10] rmsd 0.351							23S	U 511
	23S	G 1950	square antiprism [8] rmsd 0.402							uL4	ARG 168								23S	G 1236
	23S	U 1951								uL4	LEU 170								23S	C 678	octahedron [6] rmsd 0.322
	23S	G 1954								uL4	VAL 173								23S	G 776
	23S	G 1950	Coordination n/a							23S	G 458	Fig S5 23S rRNA · uL4 pentagonal bipyramid [7] rmsd 0.256							23S	A 793
	23S	U 1951								23S	G 469								23S	A 2071
rRNA - proteins (30S)	16S	U 5	16S rRNA · uS4 monocapped square antiprism [9] rmsd 0.134							uL4	ALA 58								23S	C 790	anticuboctahedron [12] rmsd 0.204
	uS4	SER 83								23S	A 941	Fig S5. 23S rRNA · uL15 trigonal prism, triangular face-bicapped [8] rmsd 0.263							23S	C 1781
	uS4	THR 89								23S	G 1191								23S	A 783	prigonal prism, square face-bicapped [12] rmsd 0.380
	16S	G 691	Fig S5 16S rRNA · uS11 monocapped square antiprism [9] rmsd 0.306							uL15	THR 32								23S	A 17878
	16S	U 692								23S	U 2406	23S rRNA · uL2 Coordination n/a							23S	A 1787
	uS11	ASN 26								uL15	GLU 74								23S	G 792	trigonal prism, square face-monocapped [8] rmsd 0.104
	uS11	GLY 52								23S	G 585	23S rRNA · uL20 bicapped square antiprism [10] rmsd 0.216							23S	G 793
	uS11	SER 53								23S	G 1250								23S	C 2441
	16S	U 1330	Fig S5 16S rRNA · uS13 face-capped octahedron [7] rmsd 0.263							bL20	THR 6								23S	U 827	square antiprism [8] rmsd 0.266
	uS13	THR 20								23S	A 2199	Fig S5. 23S rRNA · bL28 square antiprism [8] rmsd 0.225							23S	U 2068
	uS13	ILE 22								bL28	LYS 48								23S	U 2245
	uS13	ILE 25							Distant nucleotides (30S)	16S	U 12	trigonal prism, triangular face-bicapped [8] rmsd 0.295							23S	U 827	square antiprism [8] rmsd 0.194
	16S	G 1224	Fig S5 16S rRNA · uS13 anticuboctahedron [12] rmsd 0.256							16S	C 526								23S	A 2426
	16S	C 1322								16S	7mG* 527								23S	C 2427
	uS13	GLY 100								16S	A 914								23S	G 2429
	uS13	GLN 101								16S	C 817	bicapped square antiprism [8] rmsd 0.253							23S	A 945	bicapped hexagonal antiprism [14] rmsd 0.435
	16S	C 1359	Fig S5 16S rRNA · uS14 cube [8] rmsd 0.182							16S	G 818								23S	A 2448
	uS14	ALA 30								16S	G 1527								23S	A 1126	bicapped square antiprism [10] rmsd 0.212
	uS14	THR 22								16S	A 949	monocapped square antiprism [9] rmsd 0.099							23S	C 2464
	16S	C 1359	16S rRNA · uS14 trigonal prism, triangular face-bicapped [8] rmsd 0.157							16S	G 971								23S	A 1652	square antiprism [8] rmsd 0.179
	uS14	TYR 21								16S	G 1233								23S	C 2006
	uS14	THR 22							Distant nucleotides (50S)	23S	A 13	bicapped square antiprism [10] rmsd 0.291							23S	A 2823
	16S	G 61	Fig S5 16S rRNA · uS20 bicapped hexagonal antiprism [14] rmsd 0.428							23S	G 15								23S	U 1955	cuboctahedron [12] rmsd 0.377
	16S	U 62								23S	G 16								23S	U 2554
	16S	G104								23S	U 524								23S	U 2555
	16S	G105								23S	U 525								23S	C 2556
	16S	C106								23S	G 219	monocapped square antiprism [9] rmsd 0.067							23S	A 2051	bicapped square antiprism [10] rmsd 0.393
	bS20	SER 11								23S	G 220								23S	G 2052
	bS20	LYS 14								23S	A 428								23S	G 2053
rRNA - prot (50S)	23S	A 2439	Fig S5 23S rRNA · uL2 trigonal prism square face-bicapped [8] rmsd 0.211							23S	G 307	bicapped square antiprism [10] rmsd 0.289							23S	A 2577
	23S	C 2440								23S	G 309								23S	A 2614
	23S	A 2600								23S	A 1210								23S	G 2056	square antiprism [8] rmsd 0.178
	uL2	GLU 237								23S	U 1211								23S	A 2577
	Contacts (E.coli numbering)			IC		EC				Contacts (E.coli numbering)			IC		EC				Contacts (E.coli numbering)			IC		EC
	Molecule	Residue	Comments / Coordination	A	B	A	B			Molecule	Residue	Comments / Coordination	A	B	A	B			Molecule	Residue	Comments / Coordination	A	B	A	B
G-G stacking (30S)	16S	G 11	Type I. bicapped square antiprism [10] rmsd 0.102						G-G stacking (50S)	23S	U 270(F)	Type I. trigonal prism, triangular face-bicapped [8] rmsd 0.231						G-G stacking (50S)	23S	G 1164	Type I, II. monocapped square antiprism [9] rmsd 0.176
	16S	G 21								23S	G 270(R)								23S	U 1165
	16S	G 22								23S	G 270(S)								23S	G 1183
	16S	G 69	Type I, II. bicapped square antiprism [10] rmsd 0.196							23S	G 326	Type I. square antiprism [8] rmsd 0.048							23S	G 1184
	16S	G 73								23S	G 327								23S	G 1682	Type II. cuboctahedron [12] rmsd 0.351
	16S	G 96								23S	A 332								23S	G 1699
	16S	G 115	Type II. bisdisphenoid [8] rmsd 0.319							23S	G 553	Type I. monocapped square antiprism [9] rmsd 0.105							23S	A 1762
	16S	G 117								23S	G 558								23S	G 1763
	16S	G 289								23S	G 559								23S	U 1796	Type I. trigonal prism, square face-tricapped [9] rmsd 0.162
	16S	G 124	Type II. monocapped square antiprism [9] rmsd 0.351							23S	C 565	Type II. bicapped square antiprism [10] rmsd 0.484							23S	G 1822
	16S	U 125								23S	U 576								23S	G 1823
	16S	G 236								23S	G 577								23S	G 1824
	16S	G 257	Type I. Coordination n/a							23S	G 809								23S	C 1838	Type I,II. monocapped square antiprism [9] rmsd 0.353
	16S	G 258								23S	G 593	Type I, II. bicapped square antiprism [10] rmsd 0.378							23S	G 1839
	16S	G 293	Type II. Coordination n/a							23S	U 594								23S	G 1840
	16S	G 305								23S	G 662								23S	G 1899
	16S	G 575	Type I, II. square antiprism [8] rmsd 0.436							23S	G 663								23S	G 1857	Type I. Coordination n/a
	16S	G 576								23S	C 664								23S	G 1858
	16S	G 758								23S	G 775	Type I, II. anticuboctahedron [12] rmsd 0.333							23S	G 1858	Type II. Coordination n/a
	16S	G 821								23S	G 776								23S	G 1883
	16S	C 880								23S	A 793								23S	G 2525	Type I. bicapped square antiprism [10] rmsd 0.169
	16S	G 666	Type II. Coordination n/a							23S	G 794								23S	G 2526
	16S	G 741								23S	U 839	Type I. monocapped square antiprism [9] rmsd 0.245							23S	G 2536
	16S	G 852	Type I. Coordination n/a							23S	G 938								23S	U 2537
	16S	G 853								23S	G 939								23S	A 2542	Type I. square antiprism [8] rmsd 0.394
	16S	U 943	Type I, II. bicapped square antiprism [10] rmsd 0.486							23S	G 940								23S	G 2543
	16S	G 944								23S	G 947	Type I. trigonal prism, square face-bicapped [8] rmsd 0.077							23S	G 2544
	16S	G 945								23S	G 948								23S	G 2697	Type I, II. Monocapped square antiprism [9] rmsd 0.249
	16S	G 1337								23S	G 968								23S	U 2698
	16S	C 1303	Type I. monocapped square antiprism [9] rmsd 0.117							23S	U 969								23S	G 2708
	16S	G 1304								23S	G 978	Type I. Coordination n/a							23S	G 2709
	16S	G 1305								23S	G 979
